# Supplementary material for: An epidemiological surveillance study (2021–2022): detection of a high diversity of Clostridioides difficile isolates in one tertiary hospital in Chongqing, Southwest China
Source: BMC Infect Dis. 2023 Oct 19;23:703. doi: 10.1186/s12879-023-08666-2 (PMC10588108; doi:10.1186/s12879-023-08666-2)
Supplement: Supplementary file 1 — Supplementary Material 1 [file 12879_2023_8666_MOESM1_ESM.xlsx]

## Sheet: Sheet1
Additional file 1 The detection results and department sources of 90 C. difficile strains
number	Clinical department	toxina	TcdA	TcdB	CDT				PaloC			MLST	clade
					cdtA	cdtB	TcdC	TcdD	TcdE	cdu2	cdd3
1	Respiratory department	1.95	+	+	-	-	+	+	+	+	+	55	1
2	Oncology department	2.08	+	+	-	-	+	+	+	+	+	3	1
3	ICU	1.95	+	+	-	-	+	+	+	+	+	42	1
4	Respiratory department	0.62	+	+	-	-	+	+	+	+	+	54	1
5	Outpatient Department	2.08	+	+	-	-	+	+	+	+	+	3	1
6	Neurology Department	0.95	+	+	+	+	+	+	+	+	+	5	3
7	Nephrology Department	1.01	+	+	-	-	+	+	+	+	+	3	1
8	Neurology Department	8.24	+	+	-	-	+	+	+	+	+	3	1
9	Department of Hematology	9.03	+	+	-	-	+	+	+	+	+	3	1
10	Respiratory department	0.55	+	+	-	-	+	+	+	+	+	3	1
11	Neurosurgery department	1.94	+	+	-	-	+	+	+	+	+	696	1
12	Outpatient Department	0.7	+	+	+	+	+	+	+	+	+	5	3
13	Respiratory department	3.48	+	+	-	-	+	+	+	+	+	2	1
14	Department of Hematology	1.47	+	+	-	-	+	+	+	+	+	3	1
15	Stem Cell Transplantation Center	2.56	+	+	-	-	+	+	+	+	+	42	1
16	Department of Hematology	8.37	-	+	-	-	+	+	+	+	+	37	4
17	Neurosurgery department	8.03	+	+	-	-	+	+	+	+	+	102	1
18	Gastroenterology department	0.58	-	+	-	-	+	+	+	+	+	37	4
19	ICU	0.52	+	+	-	-	+	+	+	+	+	54	1
20	Department of Hematology	0.39	+	+	-	-	+	+	+	+	+	54	1
21	Infectious Diseases Department	0.38	+	+	-	-	+	+	+	+	+	129	1
22	Gastroenterology department	0.93	+	+	-	-	+	+	+	+	+	3	1
23	Stem Cell Transplantation Center	0.51	+	+	-	-	+	+	+	+	+	2	1
24	ICU	1.42	+	+	-	-	+	+	+	+	+	33	1
25	Rehabilitation Medicine Department	4.6	+	+	-	-	+	+	+	+	+	3	1
26	Respiratory department	0.39	+	+	-	-	+	+	+	+	+	3	1
27	Gastroenterology department	2.1	+	+	-	-	+	+	+	+	+	54	1
28	Gastroenterology department	8.66	-	+	-	-	+	+	+	+	+	37	4
29	ICU	3.7	+	+	-	-	+	+	+	+	+	8	1
30	Infectious Diseases Department	5.03	+	+	-	-	+	+	+	+	+	54	1
31	Gastroenterology department	0.88	+	+	-	-	+	+	+	+	+	2	1
32	Neurosurgery department	1.55	+	+	-	-	+	+	+	+	+	3	1
33	ICU	2.11	+	+	-	-	+	+	+	+	+	129	1
34	ICU	3.58	+	+	-	-	+	+	+	+	+	42	1
35	Outpatient Department	1.31	-	+	-	-	+	+	+	+	+	37	4
36	Rehabilitation Medicine Department	1.31	-	+	-	-	+	+	+	+	+	37	4
37	Gastroenterology department	1.48	+	+	-	-	+	+	+	+	+	3	1
38	Infectious Diseases Department	1.01	+	+	-	-	+	+	+	+	+	82	1
39	Laboratory	0.79	+	+	-	-	+	+	+	+	+	82	1
40	Department of Hematology	9.27	+	+	-	-	+	+	+	+	+	3	1
41	ICU	7.79	+	+	-	-	+	+	+	+	+	42	1
42	Stem Cell Transplantation Center	9.26	-	+	-	-	+	+	+	+	+	37	4
43	Department of Hematology	0.52	-	+	-	-	+	+	+	+	+	37	4
44	Infectious Diseases Department	9.26	-	+	-	-	+	+	+	+	+	37	4
45	Oncology department	7.02	+	+	-	-	+	+	+	+	+	3	1
46	Gastroenterology department	0.92	+	+	+	+	+	+	+	+	+	5	3
47	Geriatric Department	5.48	+	+	-	-	+	+	+	+	+	3	1
48	Department of Hematology	5.33	+	+	-	-	+	+	+	+	+	3	1
49	Outpatient Department	2.51	-	+	-	-	+	+	+	+	+	81	4
50	ICU	0.43	+	+	-	-	+	+	+	+	+	2	1
51	Geriatric Department	2.51	-	+	-	-	+	+	+	+	+	81	4
52	ICU	9.2	+	+	-	-	+	+	+	+	+	2	1
53	Outpatient Department	0.75	+	+	-	-	+	+	+	+	+	35	1
54	Gastroenterology department	0.63	+	+	+	+	+	+	+	+	+	5	3
55	Rehabilitation Medicine Department	0.52	+	+	-	-	+	+	+	+	+	2	1
56	Department of Hematology	6.63	+	+	-	-	+	+	+	+	+	3	1
57	Rehabilitation Medicine Department	2.42	+	+	+	+	+	+	+	+	+	5	3
58	General Medicine Department	5.86	+	+	-	-	+	+	+	+	+	3	1
59	Rehabilitation Medicine Department	9.3	+	+	-	-	+	+	+	+	+	3	1
60	Vascular Surgery	7.39	+	+	-	-	+	+	+	+	+	48	1
61	Outpatient Department	2.67	+	+	-	-	+	+	+	+	+	2	1
62	Gastroenterology department	8.09	+	+	-	-	-	+	+	+	+	149	1
63	Neurology Department	3.5	+	+	-	-	-	+	+	+	+	3	1
64	Endocrinology Department	2.13	+	+	-	-	-	+	+	+	+	3	1
65	ICU	5.12	+	+	-	-	-	+	+	+	+	3	1
66	Gastroenterology department	2.37	+	+	-	-	-	+	+	+	+	42	1
67	Stem Cell Transplantation Center	1.16	+	+	-	-	-	+	+	+	+	54	1
68	Rehabilitation Medicine Department	1.32	+	+	+	+	+	+	+	+	+	5	3
69	Orthopedics	8.09	+	+	-	-	-	+	+	+	+	8	1
70	Department of Critical Care Medicine	1.18	+	+	-	-	-	+	+	+	+	42	1
71	Rehabilitation Medicine Department	2.08	-	+	-	-	-	+	+	+	+	81	4
72	Rehabilitation Medicine Department	0.53	+	+	+	+	+	+	+	+	+	201	3
73	Rehabilitation Medicine Department	0.44	+	+	-	-	-	+	+	+	+	2	1
74	Gastroenterology department	7.97	+	+	-	-	-	+	+	+	+	3	1
75	Department of Hematology	1.69	+	+	-	-	-	+	+	+	+	35	1
76	Rehabilitation Medicine Department	0.52	+	+	-	-	-	+	+	+	+	48	1
77	Department of Hematology	1.14	-	+	-	-	-	+	+	+	+	3	1
78	Department of Hematology	3.3	+	+	-	-	-	+	+	+	+	111	1
79	Outpatient Department	1.66	+	+	-	-	-	+	+	+	+	63	1
80	Orthopedics	6.88	+	+	-	-	-	+	+	+	+	63	1
81	Rehabilitation Medicine Department	3.78	+	+	+	+	+	+	+	+	+	201	3
82	Gastroenterology department	0.83	+	+	-	-	-	-	-	-	-	102	1
83	Vascular Surgery	4.62	+	+	-	-	-	+	+	+	+	102	1
84	Hepatobiliary surgery	3.91	+	+	-	-	-	+	+	+	+	221	3
85	Neurology Department	3.08	+	+	-	-	-	+	+	+	+	42	1
86	Gastroenterology department	0.72	+	+	-	-	-	+	+	+	+	2	1
87	Gastroenterology department	4.74	-	+	-	-	-	+	+	+	+	37	4
88	Cardiovascular medicine	0.85	+	+	-	-	-	+	+	+	+	3	1
89	Rehabilitation Medicine Department	1	+	+	-	-	-	+	+	+	+	35	1
90	Gastroenterology department	7.86	+	+	-	-	-	+	+	+	+	2	1
MLST: multi-locus sequence typing; ST: sequence type; PaloC: Pathogenicity determining region of C. difficile; CDT: binary toxin; +: positive; -: negative.ICU: intensive care unit
a: aThe direct toxin test on stool, the cutoff value was 0.37
