# Supplementary material for: An epidemiological surveillance study (2021–2022): detection of a high diversity of Clostridioides difficile isolates in one tertiary hospital in Chongqing, Southwest China
Source: BMC Infect Dis. 2023 Oct 19;23:703. doi: 10.1186/s12879-023-08666-2 (PMC10588108; doi:10.1186/s12879-023-08666-2)
Supplement: Supplementary file 2 — Supplementary Material 2 [file 12879_2023_8666_MOESM2_ESM.xlsx]

## Sheet: Sheet1
Additional file 2 The MICs of nine antimicrobial agents for 90 isolates included in this study
Number					MIC(μg/ml)
	Metronidazole	clindamycin	Moxifloxacin	Erythromycin	Tetracyclines	Nitazoxanide	Rifampicin	vancomycin	tigecycline
1	0.5	2	8	1	0.25	2	0.03125	0.125	0.03125
2	2	128	8	64	2	4	0.03125	1	0.125
3	2	2	2	32	0.5	0.5	0.03125	1	0.125
4	0.5	1	2	0.25	0.26	2	0.015625	0.5	0.03125
5	2	128	8	64	2	4	0.03125	1	0.125
6	0.5	1	32	1	0.25	0.5	0.015625	0.125	0.3125
7	0.125	32	8	2	0.5	0.25	64	0.03125	0.03125
8	2	1	2	0.25	0.25	4	0.015625	1	0.0625
9	1	1	2	0.25	0.25	1	0.015625	0.5	0.03125
10	1	64	16	8	4	4	0.015625	1	0.125
11	0.25	64	16	64	0.5	2	0.0625	0.5	0.03125
12	0.5	1	32	1	0.5	4	0.0125	0.25	0.03125
13	1	64	2	8	0.25	1	0.015625	0.5	0.015625
14	1	128	2	8	0.25	4	0.015625	1	0.015625
15	0.5	128	2	256	0.25	2	0.015625	0.5	0.03125
16	0.25	2	0.5	512	1	0.5	0.03125	0.03125	0.03125
17	0.125	8	0.25	8	4	2	0.03125	0.03125	0.03125
18	0.25	16	16	16	2	2	0.03125	0.03125	0.03125
19	0.25	16	4	32	0.5	1	16	0.03125	0.03125
20	0.25	16	4	64	0.125	0.25	0.03125	0.03125	0.03125
21	0.25	16	16	16	4	2	0.03125	0.03125	0.03125
22	0.25	16	8	32	2	0.25	0.03125	0.03125	0.125
23	0.125	2	8	4	2	0.125	0.03125	0.03125	0.03125
24	0.25	16	16	16	2	2	0.03125	0.03125	0.03125
25	0.25	8	8	64	8	4	0.03125	0.03125	0.03125
26	0.25	16	8	32	8	1	0.03125	0.03125	0.125
27	0.5	32	2	64	0.25	4	0.03125	0.03125	0.03125
28	0.25	512	2	32	0.125	0.25	0.03125	0.03125	0.03125
29	0.125	16	2	2	0.125	0.5	0.03125	0.03125	0.03125
30	2	2	32	0.25	0.25	0.5	0.03125	0.03125	0.0625
31	0.25	8	16	2	0.25	0.5	0.03125	0.03125	0.03125
32	0.25	8	4	64	2	1	0.03125	0.03125	0.03125
33	0.5	32	16	32	0.25	4	0.03125	0.03125	0.125
34	0.5	128	16	16	1	0.5	0.03125	0.03125	0.03125
35	0.5	128	8	64	2	0.5	64	0.03125	0.03125
36	0.5	128	8	64	2	0.5	64	0.03125	0.03125
37	1	128	8	2	0.25	0.25	2	0.03125	0.125
38	2	1	4	2	4	2	0.03125	0.03125	0.03125
39	2	4	8	16	1	0.5	0.03125	0.03125	0.03125
40	2	64	128	256	4	4	0.015625	1	0.125
41	2	64	2	256	1	4	0.03125	1	0.125
42	0.5	32	2	256	1	2	8	0.125	0.015625
43	0.5	64	8	0.25	0.5	4	2	0.5	0.03125
44	1	32	1	64	0.5	0.5	0.03125	0.03125	0.03125
45	2	16	128	256	0.5	4	0.03125	1	0.03125
46	0.5	32	8	64	8	0.5	0.3125	1	0.015625
47	0.25	64	8	64	8	4	0.03125	0.03125	0.125
48	0.125	8	16	16	0.25	1	0.03125	0.03125	0.03125
49	0.5	64	4	128	4	4	0.03125	0.03125	0.03125
50	2	64	16	32	8	1	0.03125	0.03125	0.03125
51	0.5	64	4	128	4	4	0.03125	0.03125	0.03125
52	2	16	4	4	2	2	0.3125	0.03125	0.03125
53	0.5	16	64	2	1	4	0.03125	0.03125	0.03125
54	0.5	4	2	4	4	1	0.015625	0.03125	0.03125
55	2	16	4	16	1	2	0.015625	0.125	0.125
56	1	128	32	64	2	4	0.015625	1	0.03125
57	2	4	8	4	4	1	0.015625	0.125	0.03125
58	0.5	64	4	64	8	4	0.015625	1	0.03125
59	2	128	16	64	4	4	0.015625	0.125	0.03125
60	0.5	4	32	16	1	1	0.03125	0.5	0.125
61	4	8	8	2	2	1	0.0125	0.03125	0.03125
62	0.25	64	16	16	2	1	0.125	0.5	0.03125
63	0.125	32	8	32	2	0.5	1	0.125	0.0625
64	0.25	64	16	128	4	1	0.125	0.5	0.0625
65	2	4	32	8	1	0.125	2	0.03125	0.125
66	0.125	64	2	8	2	1	0.125	0.03125	0.03125
67	2	128	4	128	0.5	0.5	0.125	0.03125	0.0625
68	0.125	64	8	2	4	2	0.125	0.03125	0.0625
69	0.25	16	16	8	1	0.125	0.125	0.03125	0.03125
70	0.25	64	4	128	2	0.5	0.125	0.03125	0.03125
71	1	64	32	128	8	1	0.125	0.03125	0.0625
72	1	128	8	32	1	0.5	16	0.03125	0.0625
73	0.25	64	2	4	4	0.25	0.125	0.03125	0.03125
74	0.25	64	4	128	0.5	0.25	0.125	0.03125	0.0625
75	0.25	32	2	16	2	2	0.125	0.03125	0.03125
76	0.25	64	16	128	8	1	0.125	0.03125	0.0625
77	1	16	2	2	1	2	0.125	0.03125	0.0625
78	0.25	64	8	16	2	2	0.125	0.03125	0.0625
79	0.125	64	8	16	4	0.125	0.125	0.03125	0.125
80	0.125	8	4	8	2	0.5	0.125	0.125	0.125
81	2	16	8	16	0.5	0.25	0.125	0.03125	0.0625
82	0.125	4	16	32	2	0.5	0.5	0.03125	0.0625
83	0.25	64	8	8	4	0.5	0.125	1	0.015625
84	0.125	8	8	4	4	0.125	0.25	0.03125	0.0625
85	0.5	64	8	2	2	0.125	32	0.125	0.03125
86	0.5	64	4	8	8	0.25	32	1	0.03125
87	0.125	32	32	32	1	2	0.5	0.03125	0.0625
88	2	128	16	128	4	0.25	0.125	0.03125	0.125
89	0.125	32	32	32	1	2	0.5	0.03125	0.0625
90	0.25	16	8	16	0.5	0.125	0.125	0.03125	0.0625
		MIC: minimum inhibitory concentration
